# Supplementary material for: Positioning the femoral bone socket and the tibial bone tunnel using a rectangular retro-dilator in anterior cruciate ligament reconstruction
Source: PLoS One. 2019 May 2;14(5):e0215778. doi: 10.1371/journal.pone.0215778 (PMC6497238; doi:10.1371/journal.pone.0215778)
Supplement: S1 Table — Age, height, weight, BMI and patella tendon length of the operated patients. (XLSX) [file pone.0215778.s001.xlsx]

## Sheet: Sheet1
case NO.	age	height	weight	BMI	length of patella tendon（MRI)
1	27	178	80	25.2493	46.83
2	47	181	78	23.8088	54.81
3	42	169	63	22.0581	ー
4	31	172	64	21.6333	49.94
5	26	170	83	28.7197	ー
6	37	177	80	25.5354	48.91
7	32	174.4	71.2	23.4092	47.38
8	23	169	69	24.1588	46
9	21	179	75	23.4075	ー
10	41	173	61	20.3816	44.38
11	20	169	61	21.3578	47.17
12	17	163	62	23.3355	ー
13	26	172	72	24.3375	45.76
14	20	176.8	73	23.3538	52.2
15	49	168	60	21.2585	ー
16	22	175	59	19.2653	44.43
17	35	172	103	34.8161	50.56
18	17	170	55	19.0311	47.8
19	22	178	68	21.4619	50.75
20	21	175	72.5	23.6735	45.27
21	38	170	56	19.3772	ー
22	19	174	73	24.1115	47.21
23	36	169	64	22.4082	48.63
24	25	172	115	38.8724	ー
25	50	169	68	23.8087	45.51
26	21	160	67	26.1719	46.84
27	22	175	67	21.8776	50.33
28	20	178	75	23.6713	52
29	19	177.2	73	23.2485	52.9
30	38	160	56	21.875	45.76
31	32	173	66	22.0522	47.56
32	29	175	108	35.2653	48.56
33	32	173	80	26.7299	45.73
34	21	160	52	20.3125	46.11
35	28	171	70	23.939	45.29
36	35	176	65	20.984	43.97
37	46	171	78	26.6749	51.81
38	22	179	78	24.3438	45.2
39	28	170	82	28.3737	46.08
40	51	178	78	24.6181	44.87
41	20	172	70	23.6614	44.32
42	48	174	79	26.0933	49.3
average	29.9048	172.319	72.1357	24.2553	47.7191
standard deviation	10.1132	5.01086	12.8934	4.03697	2.76549
