# Supplementary material for: Positioning the femoral bone socket and the tibial bone tunnel using a rectangular retro-dilator in anterior cruciate ligament reconstruction
Source: PLoS One. 2019 May 2;14(5):e0215778. doi: 10.1371/journal.pone.0215778 (PMC6497238; doi:10.1371/journal.pone.0215778)
Supplement: S2 Table — Positions of bone tunnels independently measured by two Orthopaedic surgeons. (XLSX) [file pone.0215778.s002.xlsx]

## Sheet: Sheet1
	Dr.K	Dr.H	ave	Dr.K	Dr.H	ave	Dr.K	Dr.H	ave	Dr.K	Dr.H	ave
case NO.	femur（S/D）	femur（S/D）	femur（S/D）	femur（H/L）	femur（H/L）	femur（H/L）	tibia（A/P）	tibia（A/P）	tibia（A/P）	tibia（M/L)	tibia（M/L)	tibia（M/L)
1	23.8255	26.8707	25.3481	29.7619	25.4438	27.6028	47.9757	46.9636	47.4696	45.3172	44.4444	44.8808
2	19.5349	22.8205	21.1777	35.8407	41.2281	38.5344	33.9394	35.3474	34.6434	41.5948	44.466	43.0304
3	18.25	20.1571	19.2035	33.1776	31.5534	32.3655	23.4146	38.6946	31.0546	47.2881	47.1698	47.229
4	26.7606	30.2956	28.5281	47.8448	41.1215	44.4832	35.5814	36.0097	35.7956	42.6056	46.549	44.5773
5	22.7811	26.3844	24.5827	47.2527	44.3787	45.8157	42.638	47.3988	45.0184	47.4684	48.1696	47.819
6	22.7848	25.9009	24.3429	26.5217	38.2353	32.3785	35.6195	37.4194	36.5194	47.4662	47.7134	47.5898
7	24.5562	27.3885	25.9724	54.6392	51.2953	52.9673	36.0119	40.8377	38.4248	46.5447	45.8333	46.189
8	27	29.5139	28.2569	35.625	36.5385	36.0817	27.0833	35.1266	31.105	39.5408	44.5476	42.0442
9	22.807	25.5385	24.1727	45.3608	49.7462	47.5535	44.2771	47.7011	45.9891	44.4015	45.7407	45.0711
10	30.117	30.897	30.507	53.9773	52.8736	53.4254	37.2727	40.8408	39.0568	43.8819	46.8085	45.3452
11	15.4762	15.1316	15.3039	18.8889	29.2553	24.0721	46.9101	45.2941	46.1021	44.8347	47.8846	46.3597
12	18.9873	20.5882	19.7878	46.2766	41.0405	43.6585	40.7186	40	40.3593	47.9167	47.6483	47.7825
13	20.9091	22.7378	21.8235	37.9845	31.6872	34.8359	44.4976	49.2063	46.852	44.2568	44.4094	44.3331
14	18.7135	16.4706	17.592	30.5556	28.5714	29.5635	29.1667	31.6076	30.3871	44.2231	46.6919	45.4575
15	20.2857	20.1754	20.2306	41.5789	36.1257	38.8523	36.646	25.6	31.123	41.1538	46.2547	43.7043
16	20.8054	22.2973	21.5513	39.0244	37.3333	38.1789	41.0596	37.6712	39.3654	46.1538	49.345	47.7494
17	14.0449	13.7143	13.8796	39.4231	34.2857	36.8544	33.6735	36.9231	35.2983	45.2899	47.4403	46.3651
18	18.4615	19.9234	19.1925	32.0896	35.8779	33.9837	29.9242	31.2977	30.611	42.973	45.8853	44.4291
19	28.2222	27.9379	28.0801	44.5833	42.616	43.5997	43.4685	38.5787	41.0236	43.5315	45.0893	44.3104
20	22.2749	21.3115	21.7932	28.3784	27.0742	27.7263	37.4429	37.0192	37.2311	46.8121	46.4023	46.6072
average	21.3038	22.7175	22.5663	38.1024	36.7875	38.1267	37.2792	38.0465	38.1715	45.0401	47.1301	45.5437
standard deviation	4.29237	5.05019	4.37861	8.23736	7.35282	8.04283	5.92634	5.85667	5.68277	2.75316	2.10179	1.62462
