# Supplementary material for: Positioning the femoral bone socket and the tibial bone tunnel using a rectangular retro-dilator in anterior cruciate ligament reconstruction
Source: PLoS One. 2019 May 2;14(5):e0215778. doi: 10.1371/journal.pone.0215778 (PMC6497238; doi:10.1371/journal.pone.0215778)
Supplement: S1 Dataset — Data required to calculate and replicate all the figures and tables. (ZIP) [file pone.0215778.s003.zip]

Archive with 267 entries (180 files):
- 3DCT PLOS ONE/
- 3DCT PLOS ONE/32/
- 3DCT PLOS ONE/32/tibia.png
- __MACOSX/
- __MACOSX/3DCT PLOS ONE/
- __MACOSX/3DCT PLOS ONE/32/
- __MACOSX/3DCT PLOS ONE/32/._tibia.png
- 3DCT PLOS ONE/32/.DS_Store
- __MACOSX/3DCT PLOS ONE/32/._.DS_Store
- 3DCT PLOS ONE/32/femur.png
- __MACOSX/3DCT PLOS ONE/32/._femur.png
- 3DCT PLOS ONE/35/
- 3DCT PLOS ONE/35/tibia.png
- __MACOSX/3DCT PLOS ONE/35/
- __MACOSX/3DCT PLOS ONE/35/._tibia.png
- 3DCT PLOS ONE/35/.DS_Store
- __MACOSX/3DCT PLOS ONE/35/._.DS_Store
- 3DCT PLOS ONE/35/femur.png
- __MACOSX/3DCT PLOS ONE/35/._femur.png
- 3DCT PLOS ONE/34/
- 3DCT PLOS ONE/34/tibia.png
- __MACOSX/3DCT PLOS ONE/34/
- __MACOSX/3DCT PLOS ONE/34/._tibia.png
- 3DCT PLOS ONE/34/.DS_Store
- __MACOSX/3DCT PLOS ONE/34/._.DS_Store
- 3DCT PLOS ONE/34/femur.png
- __MACOSX/3DCT PLOS ONE/34/._femur.png
- 3DCT PLOS ONE/33/
- 3DCT PLOS ONE/33/tibia.png
- __MACOSX/3DCT PLOS ONE/33/
- __MACOSX/3DCT PLOS ONE/33/._tibia.png
- 3DCT PLOS ONE/33/.DS_Store
- __MACOSX/3DCT PLOS ONE/33/._.DS_Store
- 3DCT PLOS ONE/33/femur.png
- __MACOSX/3DCT PLOS ONE/33/._femur.png
- 3DCT PLOS ONE/.DS_Store
- __MACOSX/3DCT PLOS ONE/._.DS_Store
- 3DCT PLOS ONE/20/
- 3DCT PLOS ONE/20/tibia.png
- __MACOSX/3DCT PLOS ONE/20/
- __MACOSX/3DCT PLOS ONE/20/._tibia.png
- 3DCT PLOS ONE/20/femur.png
- __MACOSX/3DCT PLOS ONE/20/._femur.png
- 3DCT PLOS ONE/18/
- 3DCT PLOS ONE/18/tibia.png
- __MACOSX/3DCT PLOS ONE/18/
- __MACOSX/3DCT PLOS ONE/18/._tibia.png
- 3DCT PLOS ONE/18/femur.png
- __MACOSX/3DCT PLOS ONE/18/._femur.png
- 3DCT PLOS ONE/27/
- 3DCT PLOS ONE/27/tibia.png
- __MACOSX/3DCT PLOS ONE/27/
- __MACOSX/3DCT PLOS ONE/27/._tibia.png
- 3DCT PLOS ONE/27/femur.png
- __MACOSX/3DCT PLOS ONE/27/._femur.png
- 3DCT PLOS ONE/9/
- 3DCT PLOS ONE/9/tibia.png
- __MACOSX/3DCT PLOS ONE/9/
- __MACOSX/3DCT PLOS ONE/9/._tibia.png
- 3DCT PLOS ONE/9/femur.png
- __MACOSX/3DCT PLOS ONE/9/._femur.png
- 3DCT PLOS ONE/11/
- 3DCT PLOS ONE/11/tibia.png
- __MACOSX/3DCT PLOS ONE/11/
- __MACOSX/3DCT PLOS ONE/11/._tibia.png
- 3DCT PLOS ONE/11/femur.png
- __MACOSX/3DCT PLOS ONE/11/._femur.png
- 3DCT PLOS ONE/7/
- 3DCT PLOS ONE/7/tibia.png
- __MACOSX/3DCT PLOS ONE/7/
- __MACOSX/3DCT PLOS ONE/7/._tibia.png
- 3DCT PLOS ONE/7/femur.png
- __MACOSX/3DCT PLOS ONE/7/._femur.png
- 3DCT PLOS ONE/29/
- 3DCT PLOS ONE/29/tibia.png
- __MACOSX/3DCT PLOS ONE/29/
- __MACOSX/3DCT PLOS ONE/29/._tibia.png
- 3DCT PLOS ONE/29/femur.png
- __MACOSX/3DCT PLOS ONE/29/._femur.png
- 3DCT PLOS ONE/16/
- 3DCT PLOS ONE/16/tibia.png
- __MACOSX/3DCT PLOS ONE/16/
- __MACOSX/3DCT PLOS ONE/16/._tibia.png
- 3DCT PLOS ONE/16/femur.png
- __MACOSX/3DCT PLOS ONE/16/._femur.png
- 3DCT PLOS ONE/42/
- 3DCT PLOS ONE/42/tibia.png
- __MACOSX/3DCT PLOS ONE/42/
- __MACOSX/3DCT PLOS ONE/42/._tibia.png
- 3DCT PLOS ONE/42/femur.png
- __MACOSX/3DCT PLOS ONE/42/._femur.png
- 3DCT PLOS ONE/6/
- 3DCT PLOS ONE/6/tibia.png
- __MACOSX/3DCT PLOS ONE/6/
- __MACOSX/3DCT PLOS ONE/6/._tibia.png
- 3DCT PLOS ONE/6/femur.png
- __MACOSX/3DCT PLOS ONE/6/._femur.png
- 3DCT PLOS ONE/28/
- 3DCT PLOS ONE/28/tibia.png
- __MACOSX/3DCT PLOS ONE/28/
- __MACOSX/3DCT PLOS ONE/28/._tibia.png
- 3DCT PLOS ONE/28/femur.png
- __MACOSX/3DCT PLOS ONE/28/._femur.png
- 3DCT PLOS ONE/17/
- 3DCT PLOS ONE/17/tibia.png
- __MACOSX/3DCT PLOS ONE/17/
- __MACOSX/3DCT PLOS ONE/17/._tibia.png
- 3DCT PLOS ONE/17/femur.png
- __MACOSX/3DCT PLOS ONE/17/._femur.png
- 3DCT PLOS ONE/1/
- 3DCT PLOS ONE/1/tibia.png
- __MACOSX/3DCT PLOS ONE/1/
- __MACOSX/3DCT PLOS ONE/1/._tibia.png
- 3DCT PLOS ONE/1/femur.png
- __MACOSX/3DCT PLOS ONE/1/._femur.png
- 3DCT PLOS ONE/10/
- 3DCT PLOS ONE/10/tibia.png
- __MACOSX/3DCT PLOS ONE/10/
- __MACOSX/3DCT PLOS ONE/10/._tibia.png
- 3DCT PLOS ONE/10/femur.png
- __MACOSX/3DCT PLOS ONE/10/._femur.png
- 3DCT PLOS ONE/19/
- 3DCT PLOS ONE/19/tibia.png
- __MACOSX/3DCT PLOS ONE/19/
- __MACOSX/3DCT PLOS ONE/19/._tibia.png
- 3DCT PLOS ONE/19/femur.png
- __MACOSX/3DCT PLOS ONE/19/._femur.png
- 3DCT PLOS ONE/26/
- 3DCT PLOS ONE/26/tibia.png
- __MACOSX/3DCT PLOS ONE/26/
- __MACOSX/3DCT PLOS ONE/26/._tibia.png
- 3DCT PLOS ONE/26/femur.png
- __MACOSX/3DCT PLOS ONE/26/._femur.png
- 3DCT PLOS ONE/8/
- 3DCT PLOS ONE/8/tibia.png
- __MACOSX/3DCT PLOS ONE/8/
- __MACOSX/3DCT PLOS ONE/8/._tibia.png
- 3DCT PLOS ONE/8/femur.png
- __MACOSX/3DCT PLOS ONE/8/._femur.png
- 3DCT PLOS ONE/21/
- 3DCT PLOS ONE/21/tibia.png
- __MACOSX/3DCT PLOS ONE/21/
- __MACOSX/3DCT PLOS ONE/21/._tibia.png
- 3DCT PLOS ONE/21/femur.png
- __MACOSX/3DCT PLOS ONE/21/._femur.png
- 3DCT PLOS ONE/38/
- 3DCT PLOS ONE/38/tibia.png
- __MACOSX/3DCT PLOS ONE/38/
- __MACOSX/3DCT PLOS ONE/38/._tibia.png
- 3DCT PLOS ONE/38/femur.png
- __MACOSX/3DCT PLOS ONE/38/._femur.png
- 3DCT PLOS ONE/36/
- 3DCT PLOS ONE/36/tibia.png
- __MACOSX/3DCT PLOS ONE/36/
- __MACOSX/3DCT PLOS ONE/36/._tibia.png
- 3DCT PLOS ONE/36/femur.png
- __MACOSX/3DCT PLOS ONE/36/._femur.png
- 3DCT PLOS ONE/31/
- 3DCT PLOS ONE/31/tibia.png
- __MACOSX/3DCT PLOS ONE/31/
- __MACOSX/3DCT PLOS ONE/31/._tibia.png
- 3DCT PLOS ONE/31/femur.png
- __MACOSX/3DCT PLOS ONE/31/._femur.png
- 3DCT PLOS ONE/30/
- 3DCT PLOS ONE/30/tibia.png
- __MACOSX/3DCT PLOS ONE/30/
- __MACOSX/3DCT PLOS ONE/30/._tibia.png
- 3DCT PLOS ONE/30/femur.png
- __MACOSX/3DCT PLOS ONE/30/._femur.png
- 3DCT PLOS ONE/37/
- 3DCT PLOS ONE/37/tibia.png
- __MACOSX/3DCT PLOS ONE/37/
- __MACOSX/3DCT PLOS ONE/37/._tibia.png
- 3DCT PLOS ONE/37/femur.png
- __MACOSX/3DCT PLOS ONE/37/._femur.png
- 3DCT PLOS ONE/39/
- 3DCT PLOS ONE/39/tibia.png
- __MACOSX/3DCT PLOS ONE/39/
- __MACOSX/3DCT PLOS ONE/39/._tibia.png
- 3DCT PLOS ONE/39/femur.png
- __MACOSX/3DCT PLOS ONE/39/._femur.png
- 3DCT PLOS ONE/41/
- 3DCT PLOS ONE/41/tibia.png
- __MACOSX/3DCT PLOS ONE/41/
- __MACOSX/3DCT PLOS ONE/41/._tibia.png
- 3DCT PLOS ONE/41/femur.png
- __MACOSX/3DCT PLOS ONE/41/._femur.png
- 3DCT PLOS ONE/24/
- 3DCT PLOS ONE/24/tibia.png
- __MACOSX/3DCT PLOS ONE/24/
- __MACOSX/3DCT PLOS ONE/24/._tibia.png
- 3DCT PLOS ONE/24/femur.png
- __MACOSX/3DCT PLOS ONE/24/._femur.png
- 3DCT PLOS ONE/23/
- 3DCT PLOS ONE/23/tibia.png
- __MACOSX/3DCT PLOS ONE/23/
- __MACOSX/3DCT PLOS ONE/23/._tibia.png
- 3DCT PLOS ONE/23/femur.png
- __MACOSX/3DCT PLOS ONE/23/._femur.png
- 3DCT PLOS ONE/4/
- 3DCT PLOS ONE/4/tibia.png
- __MACOSX/3DCT PLOS ONE/4/
- __MACOSX/3DCT PLOS ONE/4/._tibia.png
- 3DCT PLOS ONE/4/femur.png
- __MACOSX/3DCT PLOS ONE/4/._femur.png
- 3DCT PLOS ONE/15/
- 3DCT PLOS ONE/15/tibia.png
- __MACOSX/3DCT PLOS ONE/15/
- __MACOSX/3DCT PLOS ONE/15/._tibia.png
- 3DCT PLOS ONE/15/femur.png
- __MACOSX/3DCT PLOS ONE/15/._femur.png
- 3DCT PLOS ONE/3/
- 3DCT PLOS ONE/3/tibia.png
- __MACOSX/3DCT PLOS ONE/3/
- __MACOSX/3DCT PLOS ONE/3/._tibia.png
- 3DCT PLOS ONE/3/femur.png
- __MACOSX/3DCT PLOS ONE/3/._femur.png
- 3DCT PLOS ONE/12/
- 3DCT PLOS ONE/12/tibia.png
- __MACOSX/3DCT PLOS ONE/12/
- __MACOSX/3DCT PLOS ONE/12/._tibia.png
- 3DCT PLOS ONE/12/femur.png
- __MACOSX/3DCT PLOS ONE/12/._femur.png
- 3DCT PLOS ONE/40/
- 3DCT PLOS ONE/40/tibia.png
- __MACOSX/3DCT PLOS ONE/40/
- __MACOSX/3DCT PLOS ONE/40/._tibia.png
- 3DCT PLOS ONE/40/femur.png
- __MACOSX/3DCT PLOS ONE/40/._femur.png
- 3DCT PLOS ONE/2/
- 3DCT PLOS ONE/2/tibia.png
- __MACOSX/3DCT PLOS ONE/2/
- __MACOSX/3DCT PLOS ONE/2/._tibia.png
- 3DCT PLOS ONE/2/femur.png
- __MACOSX/3DCT PLOS ONE/2/._femur.png
- 3DCT PLOS ONE/13/
- 3DCT PLOS ONE/13/tibia.png
- __MACOSX/3DCT PLOS ONE/13/
- __MACOSX/3DCT PLOS ONE/13/._tibia.png
- 3DCT PLOS ONE/13/femur.png
- __MACOSX/3DCT PLOS ONE/13/._femur.png
- 3DCT PLOS ONE/5/
- 3DCT PLOS ONE/5/tibia.png
- __MACOSX/3DCT PLOS ONE/5/
- __MACOSX/3DCT PLOS ONE/5/._tibia.png
- 3DCT PLOS ONE/5/femur.png
- __MACOSX/3DCT PLOS ONE/5/._femur.png
- 3DCT PLOS ONE/14/
- 3DCT PLOS ONE/14/tibia.png
- __MACOSX/3DCT PLOS ONE/14/
- __MACOSX/3DCT PLOS ONE/14/._tibia.png
- 3DCT PLOS ONE/14/femur.png
- __MACOSX/3DCT PLOS ONE/14/._femur.png
- 3DCT PLOS ONE/22/
- 3DCT PLOS ONE/22/tibia.png
- __MACOSX/3DCT PLOS ONE/22/
- __MACOSX/3DCT PLOS ONE/22/._tibia.png
- 3DCT PLOS ONE/22/femur.png
- __MACOSX/3DCT PLOS ONE/22/._femur.png
- 3DCT PLOS ONE/25/
- 3DCT PLOS ONE/25/tibia.png
- __MACOSX/3DCT PLOS ONE/25/
- __MACOSX/3DCT PLOS ONE/25/._tibia.png
- 3DCT PLOS ONE/25/.DS_Store
- __MACOSX/3DCT PLOS ONE/25/._.DS_Store
- 3DCT PLOS ONE/25/femur.png
- __MACOSX/3DCT PLOS ONE/25/._femur.png
